# Supplementary material for: Changes in Seasonal Spatial Distribution Patterns of Euprymna berryi and Euprymna morsei: The Current and Predictions Under Climate Change Scenarios
Source: Biology (Basel). 2025 Mar 24;14(4):327. doi: 10.3390/biology14040327 (PMC12024566; doi:10.3390/biology14040327)
Supplement: Supplementary file 1 [file biology-14-00327-s001.zip]

Archive with 1 entries (1 files):
- biology-3513427-supplementary.pdf
